# Supplementary material for: Dysfunction of peripheral somatic and autonomic nervous system in patients with severe forms of Crohn’s disease on biological therapy with TNFα inhibitors–A single center study
Source: PLoS One. 2023 Nov 15;18(11):e0294441. doi: 10.1371/journal.pone.0294441 (PMC10650985; doi:10.1371/journal.pone.0294441)
Supplement: S1 Table — (XLSX) [file pone.0294441.s003.xlsx]

## Sheet: CD skupina
Sex	Age	BMI	Affection (TS - colon x TnS - small bowel)	CD duration (years)	Fistulas (0-no, 1-yes)	EIM (0-no, 1-yes)	CHIR (0-no, 1-yes)	Arterial hypertension (0-n0, 1-yes)	Smoking (0-no, 1-yes)	Duration of biological therapy	Therapy 5-ASA (0-no, 1-yes)	Therapy AZA (0-no, 1-yes)	antiTNFa (1 - IFX, 2 - ADA)	Intenzification (0 - no, 1- yes)	CDAI	SIBDQ	Peripheral neuropathy questionnaries (0 - norm, 1 - pato)	Autonomic neuropathy questionnaries (0 - norma, 1 - pato)	Hgb	Glycemia	HbA1C	Krea	Total protein present	Total protein decrease more than 12 months in the past (0-no, 1-yes)	Total protein decrease in last 3 years (0-no, 1-yes)	Total protein decrease in last 6 months (0-no, 1-yes)	Albumin present	Albumin decrease more than 12 months in the past (0-no, 1-yes)	Albumin decrease in last 3 years (0-no, 1-yes)	Albumin decrease in last 6 months (0-no, 1-yes)	Ca	P	Mg	vit.B12	folate	TSH (0-OK, 1- pato)	ALP	AST	ALT	GGT	BIL	CRP (0 - OK, 1 - pato)	ANA (0-negative, 1- slightly positive, 2- positive)	dsDNA (0-negative, 1- positive)	RF IgG (0-negative, 1- positive)	antiCCP (0-negative, 1- positive)	antiTTG (0-negative, 1- positive)	Filamentum result (0-norm, 1-pato)	Vibration result (0-norm, 1-pato)
M	54	24	TnS	5	1	0	1	0	0	2	1	0	1	1	77	59	0	0	154	5.6	34	74	67.2	1	1	1	42.2	0	1	0	2.31	0.74	0.76	219	13.06	0	1.35	0.62	0.58	0.37	22	0	1	0	0	0	0	0	0
M	53	25	TnS, TS	19	1	0	0	0	1	10	0	0	1	0	16	67	0	0	147	5	34	88	63	1	1	1	39	0	0	0	2.5	0.88	0.77	333	8.47	0	1.23	0.64	0.45	0.26	17.5	0	1	0	0	0	0	1	0
F	60	24	TnS	38	0	0	1	0	0	16	0	0	2	1	50	64	0	1	142	4.8	38	90	86	1	0	0	47	0	0	0	2.62	1.05	0.96	309	6.16	0	0.76	0.6	0.32	0.24	6.4	1	1	0	0	0	0	1	0
M	43	22	TnS,TS	15	1	0	0	0	1	10	1	0	2	1	131	59	0	1	149	5.2	32	68	72.9	0	0	0	42.7	0	0	0	2.34	0.75	0.77	279	4.55	0	1.37	0.43	0.38	0.4	7.4	0	1	0	0	0	0	0	0
F	34	20	TS	19	1	0	0	0	0	6	0	0	1	0	69	65	0	0	131	5.6	37	61	75	0	0	0	46	0	0	0	2.36	1.12	0.89	740	>20	0	1.57	0.16	0.18	0.33	7.1	0	0	0	0	0	0	0	0
F	62	28	TnS,TS	24	0	1	0	0	1	17	1	0	1	0	298	31	0	1	118	6	32	77	64.4	1	1	1	39.1	0	0	0	2.29	1.16	0.77	229	19.78	0	0.68	0.48	0.6	0.31	4.6	0	1	0	0	0	0	1	0
M	30	27	TnS	10	0	0	0	0	0	5	0	1	1	0	2	60	0	0	151	5.3	35	85	71.9	0	1	0	50.2	0	0	0	2.54	1.12	0.9	430	8.2	0	1.21	1.09	2.18	0.92	19	0	1	0	0	0	0	0	0
F	41	26	TS	27	1	0	1	0	0	13	0	0	1	0	81	54	0	0	128	4.8	30	58	65	0	0	0	40.9	0	0	0	2.37	1.12	0.84	489	6.64	0	0.96	0.32	0.31	0.27	13.2	0	0	0	0	0	0	0	0
F	35	23	TnS, TS	7	0	0	0	0	0	6	0	0	1	1	74	65	0	1	125	4.7	32	68	66.2	0	1	1	39.1	0	0	0	2.28	1.18	0.73	219	1.13	0	0.76	0.23	0.21	0.2	6.1	1	1	0	0	0	0	0	0
M	46	25	TnS	5	0	1	0	0	0	6	0	0	1	0	41	54	0	1	157	5	33	78	70.5	0	0	0	45.5	0	0	0	2.53	0.99	0.79	462	6.99	0	0.87	0.6	0.43	0.49	13.5	1	1	0	0	0	0	0	0
M	37	25	TnS	9	1	0	0	0	0	6	1	0	1	0	0	62	0	0	164	5.6	31	78	66.2	0	0	0	44.3	0	0	0	2.42	0.88	0.74	366	9.16	0	1.12	0.3	0.38	0.29	15.1	0	1	0	0	0	0	1	0
M	54	26	TnS	25	1	0	1	0	1	3	0	0	1	0	78	56	0	0	164	5.3	31	99	74.1	0	0	0	42.4	0	0	0	2.32	0.85	0.8	301	3.79	0	1.48	0.41	0.43	0.29	10.7	0	1	0	0	0	0	0	0
M	39	26	TnS	21	1	0	1	0	0	14	0	0	2	0	22	69	0	1	177	5.8	34	69	78.3	0	0	0	48.7	0	0	0	2.52	0.87	0.86	331	10.23	0	1.83	0.86	1.31	1.09	14	0	1	0	0	0	0	0	0
M	52	25	TnS	3	1	0	0	0	0	3	0	0	1	0	11	56	0	0	154	5	33	77	71.4	0	0	0	43.7	0	0	0	2.33	1.05	0.87	538	11.14	0	1.71	0.41	0.63	0.35	19.7	1	0	0	0	0	0	0	0
F	52	23	TnS,TS	26	0	0	0	0	0	11	1	1	2	0	253	37	1	1	137	5.3	31	65	72	0	0	0	45.6	0	0	0	2.38	0.96	0.82	205	8.79	0	0.82	0.55	0.29	0.37	9.9	0	0	0	0	0	0	0	0
M	33	25	TnS,TS	14	0	0	0	0	1	10	0	0	2	0	78	42	0	1	161	5	36	62	69.3	0	0	0	44.1	0	0	0	2.47	0.78	0.92	356	5.62	0	2.01	0.37	0.4	0.25	10.2	0	0	0	0	0	0	1	0
F	52	25	TnS	16	0	1	1	0	1	16	1	0	2	0	131	55	0	1	125	5	27	66	65.5	1	0	0	41.8	0	0	0	2.24	1.1	0.67	389	6.49	0	0.86	0.49	0.33	0.25	8.6	1	1	0	0	0	0	0	0
F	30	25	TnS,TS	10	1	0	0	0	1	6	0	0	1	1	203	36	0	1	129	5.5	32	55	76.3	0	0	0	46.3	0	0	0	2.51	0.84	0.85	487	15.33	0	1.15	0.46	0.4	0.21	11.5	0	1	0	0	0	0	0	0
F	60	28	TS	29	1	1	0	0	0	16	1	0	1	0	0	41	0	1	144	5.2	36	54	66.3	1	1	1	43.4	0	0	0	2.34	0.94	0.86	267	7.9	0	1.32	0.59	0.6	0.31	5.8	0	1	0	0	0	0	1	1
M	45	28	TnS	24	1	1	0	0	0	10	0	0	1	1	80	50	0	1	145	4.8	36	109	66.4	0	1	0	45	0	0	0	2.39	1.14	0.71	568	10.32	0	0.95	0.5	0.41	0.32	16.3	0	1	0	0	0	0	0	0
F	57	30	TnS	7	0	0	0	1	0	6	0	0	2	0	86	35	0	1	145	5.6	42	73	73.1	0	0	0	46.8	0	0	0	2.45	0.99	0.71	510	4.13	0	1.3	0.44	0.43	0.38	21.2	0	0	0	0	0	0	1	0
M	53	29	TnS	19	0	0	1	1	0	14	0	0	1	0	124	59	0	1	156	5.4	38	81	77.7	0	0	0	45	0	0	0	2.57	1.03	0.78	376	5.07	0	1.03	0.57	0.89	1.49	9.1	0	1	0	0	0	0	0	0
F	44	19	TnS	15	0	0	0	0	0	1	1	1	1	0	184	36	0	1	133	5.6	33	64	74.4	1	1	1	47.2	1	1	0	2.44	0.9	0.79	594	7.59	0	1.18	0.6	0.35	0.13	9.6	0	1	0	0	0	0	0	0
F	46	20	TS	17	1	1	0	0	0	11	1	0	1	0	190	51	0	1	125	5.1	32	62	68	1	1	1	43	0	0	0	2.51	1.26	0.83	471	9.47	0	0.96	0.5	0.73	0.48	7	0	1	0	0	0	0	0	0
F	37	33	TnS, TS	14	1	0	0	0	1	14	1	0	1	0	0	67	0	0	149	5.4	34	71	69.2	0	0	0	42.5	0	0	0	2.34	1.03	0.7	485	4.64	0	1.2	0.31	0.36	0.41	8.5	1	1	0	0	0	0	0	0
F	43	17	TnS, TS	26	1	1	1	0	0	8	0	0	2	0	90	67	0	0	122	5.1	33	67	75	0	0	0	40.7	0	0	0	2.45	1.31	0.78	1245	17.76	0	0.45	0.49	0.47	0.28	8.4	1	1	0	0	0	0	0	0
M	39	21	TnS	24	1	1	0	0	0	11	0	0	2	0	76	62	0	1	149	5.7	34	75	63	0	0	0	40.6	0	0	0	2.39	1.01	0.81	506	7.43	0	1.2	0.45	0.78	0.26	9.2	0	0	0	0	0	0	0	0
M	61	29	TnS	15	1	1	1	0	1	8	0	1	1	1	133	46	0	1	146	7.1	40	86	70.8	0	0	0	45.9	0	0	0	2.52	0.81	0.8	320	4.93	0	1.1	0.48	0.42	0.37	13.5	0	1	0	0	0	0	0	0
F	52	29	TnS	17	0	0	1	0	1	14	0	0	1	0	8	63	0	0	146	6.3	40.2	64	67.6	1	0	0	42.4	0	0	0	2.49	0.85	0.76	194	5.53	0	1.34	0.37	0.29	0.58	5.2	1	1	0	0	0	0	1	0
M	56	24	TnS	13	0	1	1	0	0	12	0	0	2	0	147	56	0	0	155	5.7	33	78	74.2	0	0	0	46.1	0	0	0	2.54	0.99	0.83	229	9.17	0	1.79	0.82	0.8	0.93	24.3	0	0	0	0	0	0	0	0
[truncated: 10 more columns]
